# Supplementary material for: Jellyfish Polysaccharides for Wound Healing Applications
Source: Int J Mol Sci. 2022 Sep 29;23(19):11491. doi: 10.3390/ijms231911491 (PMC9569628; doi:10.3390/ijms231911491)
Supplement: Supplementary file 1 [file ijms-23-11491-s001.zip]

Archive with 1 entries (1 files):
- ijms-1948766-supplementary.pdf
